# Supplementary material for: β-aminopropionitrile-induced thoracic aortopathy is refractory to cilostazol and sildenafil in mice
Source: PLoS One. 2025 Aug 29;20(8):e0322434. doi: 10.1371/journal.pone.0322434 (PMC12396674; doi:10.1371/journal.pone.0322434)
Supplement: S1 File — (XLSX) [file pone.0322434.s001.xlsx]

## Sheet: Fig 2A, B
Regions	Admini- stration	Pde3a	Pde5a
Asc	Vehicle	401.197	219.302
Asc	Vehicle	387.201	209.364
Asc	Vehicle	416.63	195.024
Asc	Vehicle	400.316	198.129
Asc	Vehicle	393.412	206.334
Asc	BAPN	443.026	218.985
Asc	BAPN	463.507	214.494
Asc	BAPN	472.83	234.551
Asc	BAPN	456.844	233.1
Asc	BAPN	448.814	245.651
Dsc	Vehicle	423.926	177.168
Dsc	Vehicle	399.479	175.216
Dsc	Vehicle	415.979	152.397
Dsc	Vehicle	461.052	187.308
Dsc	Vehicle	455.346	188.203
Dsc	BAPN	473.192	204.528
Dsc	BAPN	421.806	182.876
Dsc	BAPN	486.691	209.895
Dsc	BAPN	472.164	210.734
Dsc	BAPN	520.218	215.204

## Sheet: Fig 3A
Diet	Cilostazol (ng/mL)
Control	0
Control	0
Control	0
Control	0
Control	0
Cilostazole	69.752
Cilostazole	80.471
Cilostazole	33.56
Cilostazole	38.049
Cilostazole	70.024
Cilostazole	49.651
Sildenafil	0
Sildenafil	0
Sildenafil	0
Sildenafil	0
Sildenafil	0
Sildenafil	0
Sildenafil	0
Sildenafil	0
Sildenafil	0

## Sheet: Fig 3B
Diet	Sildenafil (ng/mL)
Control	0
Control	0
Control	0
Control	0
Control	0
Control	0
Control	0
Cilostazole	0
Cilostazole	0
Cilostazole	0
Cilostazole	0
Cilostazole	0
Cilostazole	0
Cilostazole	0
Cilostazole	0
Sildenafil	12.108
Sildenafil	10.001
Sildenafil	38.307
Sildenafil	18.812
Sildenafil	14.062
Sildenafil	10.172
Sildenafil	8.524

## Sheet: Fig 4A
Group	Day	0 = Censored 1 = Event
Control	26	1
Control	12	1
Control	14	1
Control	28	0
Control	28	0
Control	28	0
Control	24	1
Control	28	0
Control	28	0
Control	28	0
Control	28	0
Control	28	0
Control	28	0
Control	20	1
Control	28	0
Control	22	1
Control	28	0
Control	26	1
Control	28	0
Control	28	0
Control	10	1
Control	17	1
Control	17	1
Control	19	1
Control	28	0
Cilostazol	28	0
Cilostazol	28	0
Cilostazol	28	0
Cilostazol	12	1
Cilostazol	26	1
Cilostazol	28	0
Cilostazol	15	1
Cilostazol	28	0
Cilostazol	28	0
Cilostazol	28	0
Cilostazol	28	0
Cilostazol	21	1
Cilostazol	28	0
Cilostazol	28	0
Cilostazol	28	0
Cilostazol	28	0
Cilostazol	13	1
Cilostazol	16	1
Cilostazol	22	1
Cilostazol	28	0
Cilostazol	24	1
Cilostazol	28	0
Cilostazol	28	0
Cilostazol	28	0
Cilostazol	16	1
Cilostazol	28	0
Cilostazol	16	1
Cilostazol	13	1
Cilostazol	28	0
Cilostazol	15	1
Sildenafil	28	0
Sildenafil	28	0
Sildenafil	17	1
Sildenafil	28	0
Sildenafil	28	0
Sildenafil	28	0
Sildenafil	20	1
Sildenafil	28	0
Sildenafil	26	1
Sildenafil	28	0
Sildenafil	28	0
Sildenafil	28	0
Sildenafil	28	0
Sildenafil	28	0
Sildenafil	21	1
Sildenafil	21	1
Sildenafil	25	1
Sildenafil	28	0
Sildenafil	28	0
Sildenafil	20	1
Sildenafil	28	0
Sildenafil	28	0
Sildenafil	28	0
Sildenafil	26	1
Sildenafil	28	0
Sildenafil	28	0
Sildenafil	28	0
Sildenafil	28	0
Sildenafil	28	0
Sildenafil	28	0

## Sheet: Fig 4C, D
Group	Asc AoD	Dsc AoD
control	1.94	1.74
control	1.58	0.97
control	1.47	1.15
control	1.51	1.03
control	1.79	1.36
control	2.7	1.77
control	2.24	1.1
control	1.63	1.2
control	1.51	1.13
control	1.97	2.64
control	2.39	1.13
control	1.8	1.1
control	1.93	2.33
cilostazol	2.55	1.7
cilostazol	1.77	1.1
cilostazol	1.97	1.4
cilostazol	2.09	1.25
cilostazol	2.25	1.22
cilostazol	1.97	1.86
cilostazol	2.59	1.11
cilostazol	2.2	1.32
cilostazol	2.19	1
cilostazol	1.7	1.02
cilostazol	2.1	1.53
cilostazol	1.69	2.26
cilostazol	1.55	1.35
cilostazol	1.85	1.15
cilostazol	2.24	1.16
cilostazol	2.55	1.42
cilostazol	1.49	1.08
sildenafil	1.74	1.04
sildenafil	1.58	1.06
sildenafil	2.4	1.98
sildenafil	1.65	1.23
sildenafil	1.65	1.43
sildenafil	2.35	1.06
sildenafil	2.34	1.23
sildenafil	1.98	1.23
sildenafil	2.53	1.12
sildenafil	1.77	2.05
sildenafil	1.88	2.5
sildenafil	1.38	1.22
sildenafil	2.17	1.98
sildenafil	1.54	1.18
sildenafil	3.1	2.65
sildenafil	2.01	1.15
sildenafil	2.39	1.78
sildenafil	1.59	1.18
sildenafil	1.59	1.27
sildenafil	1.6	1.23
sildenafil	1.63	1.15
sildenafil	1.41	1.17

## Sheet: Fig 5A
Group	Day	0 = Censored 1 = Event
Control	90	0
Control	90	0
Control	21	1
Control	90	0
Control	90	0
Control	25	1
Control	45	1
Control	31	1
Control	24	1
Control	21	1
Control	63	1
Control	32	1
Control	90	0
Control	21	1
Control	39	1
Control	22	1
Control	50	1
Control	90	0
Control	55	1
Control	33	1
Control	20	1
Control	90	0
Control	63	1
Control	35	1
Control	90	0
Cilostazol	90	0
Cilostazol	26	1
Cilostazol	23	1
Cilostazol	90	0
Cilostazol	24	1
Cilostazol	88	1
Cilostazol	90	0
Cilostazol	35	1
Cilostazol	45	1
Cilostazol	47	1
Cilostazol	20	1
Cilostazol	22	1
Cilostazol	90	0
Cilostazol	14	1
Cilostazol	22	1
Cilostazol	49	1
Cilostazol	38	1
Cilostazol	71	1
Cilostazol	90	0
Cilostazol	85	1
Cilostazol	39	1
Cilostazol	90	0
Cilostazol	90	0
Cilostazol	41	1
Cilostazol	90	0
Sildenafil	32	1
Sildenafil	90	0
Sildenafil	24	1
Sildenafil	90	0
Sildenafil	69	1
Sildenafil	20	1
Sildenafil	90	0
Sildenafil	20	1
Sildenafil	55	1
Sildenafil	22	1
Sildenafil	22	1
Sildenafil	90	0
Sildenafil	64	1
Sildenafil	90	1
Sildenafil	22	1
Sildenafil	47	1
Sildenafil	90	0
Sildenafil	90	0
Sildenafil	47	1
Sildenafil	90	0
Sildenafil	90	0
Sildenafil	22	1
Sildenafil	90	0
Sildenafil	22	1
Sildenafil	45	1

## Sheet: Fig 5C, D
Group	Asc AoD	Dsc AoD
Control	6.1	4.18
Control	1.5	1.9
Control	2.2	1
Control	4	1.3
Control	2.3	1.2
Control	2.8	2.9
Control	2.2	1
Control	2.2	1
Cilostazol	1.4	1.1
Cilostazol	1.8	1.1
Cilostazol	2.1	1
Cilostazol	1.7	1
Cilostazol	3.5	0.9
Cilostazol	1.7	1.2
Cilostazol	3.2	1.1
Cilostazol	2.3	1.2
Sildenafil	2.7	1.9
Sildenafil	2.6	1
Sildenafil	2.8	3.3
Sildenafil	1.8	1.1
Sildenafil	2.9	1.2
Sildenafil	1.9	5.2
Sildenafil	3.9	1.9
Sildenafil	5.4	2.7
Sildenafil	2.7	1.2
